# Supplementary material for: Survival Outcomes in Invasive Lobular Carcinoma Compared to Oestrogen Receptor-Positive Invasive Ductal Carcinoma
Source: Cancers (Basel). 2021 Jun 18;13(12):3036. doi: 10.3390/cancers13123036 (PMC8234044; doi:10.3390/cancers13123036)
Supplement: Supplementary file 1 [file cancers-13-03036-s001.zip]

Archive with 1 entries (1 files):
- cancers-1224578-supplementary.pdf
